# Supplementary material for: Proteomics and Microbiota Conjoint Analysis in the Nasal Mucus: Revelation of Differences in Immunological Function in Manis javanica and Manis pentadactyla
Source: Animals (Basel). 2024 Sep 14;14(18):2683. doi: 10.3390/ani14182683 (PMC11428827; doi:10.3390/ani14182683)
Supplement: Supplementary file 1 [file animals-14-02683-s001.zip]

Archive with 1 entries (1 files):
- animals-3098916-supplementary.pdf
